# Supplementary material for: Comparative Genomic Analysis of Enterococci across Sectors of the One Health Continuum
Source: Microorganisms. 2023 Mar 11;11(3):727. doi: 10.3390/microorganisms11030727 (PMC10052687; doi:10.3390/microorganisms11030727)
Supplement: Supplementary file 1 [file microorganisms-11-00727-s001.zip]

Archive with 1 entries (1 files):
- microorganisms-2235369-supplementary.xlsx
