# Supplementary material for: Comparative Genomic Analysis of Enterococci across Sectors of the One Health Continuum
Source: Microorganisms. 2023 Mar 11;11(3):727. doi: 10.3390/microorganisms11030727 (PMC10052687; doi:10.3390/microorganisms11030727)
Supplement: Supplementary file 1 [file microorganisms-11-00727-s001.zip › microorganisms-2235369-supplementary.xlsx]

## Sheet: Table S1_faecium_ARGs
Table S1 Antimicrobial resistance genes of E. faecium isolates
Antimicrobial resistance genes profiles	Total ARGs	Bovine	Swine	Poultry	Municipal waste water	Environment	Human clinical	Total genomes	Percentage
Only intrinsic genes	0	2	-	-	6	16	1	25	10.1626
dfrE	1	10	3	6	31	17	7	74	30.0813
tetM	1	2	-	-	-	2	-	4	1.62602
tetS	1	-	-	-	-	1	-	1	0.406504
dfrE, ermB	2	-	-	-	-	2	-	2	0.813008
dfrE, lnu(G)	2	-	-	3	-	-	-	3	1.21951
dfrE, tetM	2	7	2	-	2	1	-	12	4.87805
dfrF, ermB	2	-	-	-	-	-	1	1	0.406504
dfrF, dfrG	2	-	-	-	-	-	1	1	0.406504
ermB, tetM	2	2	-	-	-	2	-	4	1.62602
tetL, tetM	2	1	-	-	1	3	-	5	2.03252
dfrE, tetL, tetM	3	1	1	-	1	-	-	3	1.21951
dfrF, dfrG, ermB	3	-	-	-	-	-	3	3	1.21951
dfrF, dfrG, tetM	3	-	-	-	-	-	1	1	0.406504
dfrF, dfrG, vanA	3	-	-	-	-	-	1	1	0.406504
dfrG, tetL, tetM	3	-	-	-	-	-	2	2	0.813008
ermB, tetL, tetM	3	6	-	-	2	9	-	17	6.91057
lnu(G), tetL, tetM	3	1	-	-	-	-	-	1	0.406504
Total genomes per sectors	-	32	6	9	43	53	17	160	65.0407
Multi drug resistance
aac(6')-Ie/aph(2'')-Ia, dfrG, ermB	3	-	-	-	1	-	-	1	0.406504
aac(6')-Ii, dfrE, lsa(A)	3	-	-	-	1	-	-	1	0.406504
dfrE, ermB, tetM	3	2	-	1	1	7	-	11	4.47154
dfrE, lnu(B), tetM	3	-	1	-	-	-	-	1	0.406504
drfE, lsa(A), tetM	3	-	-	1	-	-	-	1	0.406504
aac(6')-Ie/aph(2'')-Ia, aph(3')-IIIa, catA, ermB	4	-	-	-	2	-	-	2	0.813008
aac(6')-Ie/aph(2'')-Ia, dfrF, dfrG, tetM	4	-	-	-	1	-	1	2	0.813008
aph(3')-IIIa, ermB, tetL, tetM	4	-	-	1	-	-	-	1	0.406504
aph(3')-IIIa, dfrE, lsa(A), sat4	4	-	-	-	1	-	-	1	0.406504
drfE, dfrG, dfrF, ermB	4	-	-	-	-	-	1	1	0.406504
drfE, ermB, lnu(A), tetM	4	-	-	-	1	-	-	1	0.406504
drfE, ermB, lsa(E), tetM	4	-	-	-	1	-	-	1	0.406504
drfE, ermB, tetL, tetM	4	1	1	-	-	-	-	2	0.813008
dfrG, ermT, tetL, tetM	4	-	-	-	-	-	2	2	0.813008
ermB, lnu(A), tetM, tetL	4	-	-	-	-	1	-	1	0.406504
aac(6')-Ie/aph(2'')-Ia, dfrG, ermT, tetL, tetM	5	-	-	-	-	-	1	1	0.406504
ant(6)-Ia, aph(3')-IIIa, ermB, sat4, tetL, tetM	5	-	1	-	-	-	-	1	0.406504
ant(6)-Ia, aph(3')-IIIa, drfE, lnu(G), tetL, tetM	5	-	-	1	-	-	-	1	0.406504
aph(3')-IIIa, dfrE, ermB, tetL, tetM	5	-	-	1	-	-	-	1	0.406504
aph(3')-IIIa, ermB, tetL, tetM, vanC	5	-	-	1	-	-	-	1	0.406504
ant(6)-Ia, drfE, lnu(B), lsa(E), tetM	5	-	-	-	1	-	-	1	0.406504
ant(6)-Ia, sat4, ermB, tetL, tetM	5	-	-	-	1	-	-	1	0.406504
ant(6)-Ia, aph(3')-IIIa, spw, dfrE, lsa(A), sat4	6	-	-	-	1	-	-	1	0.406504
ant(6)-Ia, aph(3')-IIIa, dfrE, lsa(A), sat4, tetM	6	-	-	-	1	-	-	1	0.406504
ant(6)-Ia, aph(3')-IIIa, ermB, sat4, tetL, tetM	6	1	-	-	-	-	1	2	0.813008
ant(6)-Ia, aph(3')-IIIa, dfrF, dfrG, ermB, sat4	6	-	-	-	-	-	4	4	1.62602
ant(6)-Ia, spw, lnu(B), lsa(E), tetL, tetM	6	2	-	-	-	1	-	3	1.21951
ant(6)-Ia, dfrE, ermB, lnu(B), lnu(G), tetL, tetM	6	-	-	1	-	-	-	1	0.406504
ant(9)-Ia, ermA, ermB, optrA, tetL, tetM	6	2	-	-	-	-	-	2	0.813008
aac(6')-Ie/aph(2'')-Ia, ant(6)-Ia, aph(3')-IIIa, dfrF, dfrG, ermB, sat4	7	-	-	-	-	-	3	3	1.21951
aac(6')-Ie/aph(2'')-Ia, ant(6)-Ia, aph(3')-IIIa, ermB, sat4, tetL, tetM	7	-	-	-	-	-	1	1	0.406504
ant(6)-Ia, aph(3')-IIIa, dfrE, ermB, sat4, tetl, tetM	7	-	1	-	-	-	-	1	0.406504
ant(6)-Ia, aph(3')-IIIa, dfrF, ermB, sat4, tetM, vanA	7	-	-	-	-	-	1	1	0.406504
ant(6)-Ia, aph(3')-IIIa, dfrG, ermB, sat4, tetl, tetM	7	-	-	-	-	-	2	2	0.813008
ant(6)-Ia, spw, ermB, lnu(B), lsa(E), tetL, tetM	7	6	-	-	-	-	-	6	2.43902
ant(6)-Ia, spw, dfrE, lnu(B), lsa(E), tetL, tetM	7	-	-	4	-	-	-	4	1.62602
ant(6)-Ia, ant(9)-la, ermB, lnu(B), lsa(E), tetL, tetM	7	1	-	-	-	-	-	1	0.406504
ant(6)-Ia, ant(9)-la, catA, ermA, ermB, optrA, tetL, tetM	8	2	-	-	-	-	-	2	0.813008
ant(6)-Ia, aph(3')-IIIa, spw, ermB, lnu(B), lsa(E), sat4, tetM	8	-	-	-	-	-	1	1	0.406504
ant(6)-Ia, aph(3')-IIIa, spw, ermB, lnu(B), lsa(E), sat4, tetL, tetM	9	2	-	-	-	1	-	3	1.21951
ant(6)-Ia, ant(9)-la, catA, ermA, ermB, sat4, optrA, tetL, tetM	9	1	-	-	-	-	-	1	0.406504
ant(6)-Ia, ant(9)-la, aph(3')-IIIa, spw, dfrE, ermB, lnu(B), lsa(E), sat4, tetM	10	-	-	1	-	-	-	1	0.406504
ant(6)-Ia, aph(3')-IIIa, spw, dfrE, ermB, lnu(B), lsa(E), sat4, tetL, tetM	10	-	2	-	-	-	-	2	0.813008
ant(6)-Ia, aph(3')-IIIa, spw, dfrG, ermB, lnu(B), lsa(E), sat4, tetL, tetM	10	-	-	-	-	-	1	1	0.406504
ant(6)-Ia, aph(3')-IIIa, spw, dfrG, ermA, ermB, lnu(B), lsa(E), sat4, tetL, tetM	11	1	-	-	-	-	-	1	0.406504
ant(6)-Ia, aph(3')-IIIa, fexA, dfrG, ermA, ermB, sat4, optrA, cfr, tetL, tetM	11	1	-	-	-	-	-	1	0.406504
ant(6)-Ia, aph(3')-IIIa, spw, dfrG, ermA, ermB, lnu(B), lsa(E), optrA, tetL, tetM	11	1	-	-	-	-	-	1	0.406504
ant(6)-Ia, spw, fexA, dfrE, dfrG, ermA, ermB, lnu(B), lsa(E), optrA, tetL, tetM	12	1	-	-	-	-	-	1	0.406504
ant(6)-Ia, ant(9)-la, spw, ermA, ermB, optrA, tetL, tetM, lnu(B), lsa(E), Mef(A), sat4, tetL, tetM	14	-	-	2	-	-	-	2	0.813008
Total genomes per sectors	-	24	6	14	13	10	19	86	34.9593

## Sheet: Table S2_feacium__Mobilome
	Table S2 List of plasmids haboring antmicrobial resisatnce genes identified in 246 E. faecium
	S.no	Accession #	Name	Predicted mobility	Mash neighbour	AMR profile	Predicted phenotype	Livestock animals (n=91)			Municipal waste (n=56)	Clinical isolates (n=36)	Environment (n=62)		Total (n=246)
								Bovine (n=56)	Swine (n=12)	Poultry (n=23)			Natural water source (n=46)	River water (n=16)	SUM	Percentage
	1	AP019395	pQL50	Mobilizable	E. faecium	tetL, tetM	TET	-	-	-	-	-	1	-	1	0.406504
	2	AY357120	pSM19035		E. faecium	ermB	ERY	-	-	-	-	-	1	-	1	0.406504
	3	CP003584	DO plasmid		E. faecium	ermB	ERY	-	-	-	-	-	1	-	1	0.406504
						tetM	TET	-	-	-	1	-	-	-	1	0.406504
						tetL, tetM	TET	2	-	-	-	3	4	-	9	3.65854
						ermB, tetL, tetM	ERY+TET	3	-	-	-	-	1	-	4	1.62602
						ant(6)-la, ermB, tetL, tetM	AMY+ERY+TET	-	-	-	1	-	-	-	1	0.406504
						ant(6)-Ia, aph(3')-IIIa, sat4, tetL, tetM	AMY+TET+STP	-	-	-	-	1	-	-	1	0.406504
						ant(6)-Ia, aph(3')-IIIa, ermB, sat4, tetL, tetM	AMY+ERY+STP+TET	1	-	-	-	-	-	-	1	0.406504
	4	CP003727	EFD32pA		E. faecalis	ermB	ERY	-	-	-	-	1	2	-	3	1.21951
	5	CP006622	p2		E. faecium	aac/aph	AMY	-	-	-	2	-	-	-	2	0.813008
	6	CP006623	p3		E. faecium	ermB	AMY+ERY	-	-	-	2	-	-	-	2	0.813008
						ant(6)-Ia, aph(3')-IIIa, ermB	AMY+ERY+STP	-	-	-	-	2	-	-	2	0.813008
	7	CP007650	pCTN1046		Lactobacillus salivarius	tetM	TET	1	-	-	1	-	-	-	2	0.813008
						ermB, tetM	TET+ERY	-	-	-	1	-	-	-	1	0.406504
	8	CP012467	ISMMS_VRE8_p1		E. faecium	ant(6)-Ia, aph(3')-IIIa, ermB, Isa€, lnu(B), sat4, spw	AMY+ERY+LIN+STP	-	-	-	-	1	-	-	1	0.406504
	9	CP013995	Unnamed	Mobilizable	E. faecium	aac/aph	AMY	-	-	-	-	1	-	-	1	0.406504
	10	CP014451	Unnamed		E. faecium	dfrG	TRM	-	-	-	-	1	-	-	1	0.406504
	11	CP018067	pE1_29		E. faecium	ermB	ERY	-	-	-	-	1	-	-	1	0.406504
	12	CP024441	p_4_95		Staphylococcus epidermidis	dfrG	TRM	-	-	-	-	5	-	-	5	2.03252
	13	CP024844	Unnamed		Streptococcus iniae	aac/aph, dfrG, ermB	AMY+TRM+ERY	-	-	-	1	-	-	-	1	0.406504
	14	CP025078	LS170308		E. faecium	tetL, tetM	TET	1	-	-	-	-	1	-	2	0.813008
						ant(6)-Ia, ermB, Isa€, lnuB), spw	AMY+ERY+LIN	1	-	-	-	-	-	-	1	0.406504
						ant(6)-Ia, ermB, Isa€, lnu(B), spw, tetL, tetM	AMY+ERY+LIN+TET	6	-	-	-	-	-	-	6	2.43902
						ant(6)-Ia, aph(3')-IIIa, ermB, Isa€, lnu(B), spw	AMY+ERY+LIN	1	-	-	-	-	1	-	2	0.813008
						ant(6)-Ia, aph(3')-IIIa, ermB, lsa€, lnu(B), spw, tetL, tetM	AMY+ERY+LIN+TET	1	-	-	-	-	-	-	1	0.406504
						ant(6)-Ia, aph(3')-IIIa, ermB, lsa€, lnu(B), sat4, spw, tetL, tetM	AMY+ERY+LIN+STP+TET	1	-	-	-	-	-	-	1	0.406504
	15	CP027401	FDAARGOS_323 plasmid	Mobilizable	Lactobacillales	tetL, tetM	TET	-	-	-	-	-	1	-	1	0.406504
	16	CP027488	Unnamed		Staphylococcus aureus	ant(6)-Ia, aph(3')-IIIa, ermB, sat4	AMY+ERY+STP	1	-	-	-	-	-	-	1	0.406504
	17	CP028728	pFSIS1608820		E. faecium	ant(9)-Ia, cfr, ermA, ermB, fexA, optrA	AMY+CHL+ERY+OXA	1	-	-	-	-	-	-	1	0.406504
	18	CP032740	pEC369		E. casseliflavus	ant(6)-Ia, ermB	AMY+STP+ERM	1	-	-	-	-	-	-	1	0.406504
	19	CP033207	pRBWH1.1		E. faecium	ermB	ERY	-	-	-	-	2	-	-	2	0.813008
	20	CP033211	pRBWH1.5		E. faecium	ermB	ERY	-	-	1	-	-	2	-	3	1.21951
						aph(3')-IIIa	AMY+ERY	-	-	-	1	-	-	-	1	0.406504
	21	CP035137	Unnamed	Mobilizable	E. faecium	ermB	ERY	2	-	-	-	-	3	-	5	2.03252
	22	CP035655	Unnamed		E. faecium	aac/aph	AMY	-	-	-	-	1	-	-	1	0.406504
	23	CP036152	pV24-1		E. faecium	ant(6)-Ia, aph(3')-IIIa, ermB, sat4	AMY+ERY+STP	-	-	-	-	1	-	-	1	0.406504
	24	CP036154	pV24-3		E. faecium	vanA	VAN	-	-	-	-	1	-	-	1	0.406504
	25	CP038162	pGZ8		E. faecium	ermB	ERY	-	-	-	-	-	1	-	1	0.406504
	26	CP038165	pHB2-2		E. faecium	tetL	TET	1	-	-	-	-	-	-	1	0.406504
						tetL, tetM	TET	1	-	-	-	-	-	-	1	0.406504
	27	CP038167	pSC3-1		E. faecium	catA	CHL	1	-	-	-	-	-	-	1	0.406504
	28	CP038866	Unnamed		Vagococcus xieshaowenii	ermB	ERY	3	-	-	1	-	2	-	6	2.43902
	29	CP040850	Unnamed	Non-mobilizable	E. faecium	tetL, tetM	TET	-	-	1	-	-	-	-	1	0.406504
						catA, tetL, tetM	CHL+TET	1	-	-	-	-	-	-	1	0.406504
	30	CP040905	Unnamed	Mobilizable	E. faecium	tetM	TET	-	-	1	-	-	-	-	1	0.406504
	31	CP042217	pL8-A	Non-mobilizable	E. faecium	ant(9)-Ia, ermA, ermB	AMY+ERY	2	-	-	-	-	-	-	2	0.813008
	32	CP044275	pHVH-V2937-1	Mobilizable	E. faecium	aac/aph	AMY	-	-	-	-	2	-	-	2	0.813008
						ermB	ERY	-	-	-	-	1	-	-	1	0.406504
						ant(6)-Ia, aph(3')-IIIa, ermB, sat4	AMY+ERY+STP	-	-	-	-	1	-	-	1	0.406504
	33	CP044276	pHVH-V2937-2		E. faecium	ant(6)-Ia, aph(3')-IIIa, ermB, sat4	AMY+ERY+STP	-	-	-	-	4	-	-	4	1.62602
	34	DQ220741	pEOC01		Pediococcus acidilactici	ermB	ERY	-	-	1	-	-	4	-	5	2.03252
	35	JX275965	pSI01		Streptococcus infantis	tetS	TET	-	-	-	-	-	1	-	1	0.406504
	36	KY264168	pLAG		E. faecalis	ant(6)-Ia, lsa€, lnu(B)	AMY+LIN	-	-	-	1	-	-	-	1	0.406504
						ermB, tetL, tetM	ERY+TET	-	-	-	1	-	-	-	1	0.406504
						ant(6)-Ia, lsa€, lnu(B), spw	AMY+LIN	1	-	-	-	-	-	-	2	0.813008
						Isa€, lnu(B), spw, tetL, tetM	LIN+TET	-	1	-	-	1	-	-	2	0.813008
						ant(6)-Ia, Isa€, lnu(B), spw, tetL, tetM	AMY+LIN+TET	1	-	4	1	-	1	-	7	2.84553
						ant(6)-Ia, aph(3')-IIIa, ermB, lsa€, lnu(B), sat4, spw, tetM	AMY+ERY+LIN+STP+TET	-	-	1	-	-	-	-	1	0.406504
						ant(6)-Ia, aph(3')-IIIa, ermB, Isa€, lnu(B), sat4, spw, tetL, tetM	AMY+ERY+LIN+STP+TET	1	-	-	-	-	-	-	1	0.406504
	37	KY513281	p6742_2		E. faecalis	tetL, tetM	TET	3	-	-	-	-	2	-	5	2.03252
						ermB, tetL, tetM	ERY+TET	1	-	-	-	-	1	-	2	0.813008
						aph(3')-llla, ermB, sat4, tetL, tetM	AMY+ERY+STP+TET	-	-	1	-	-	-	-	1	0.406504
	38	LC102479	pNTUH_3874		Staphylococcus aureus	aph(3')-IIIa, ermB	AMY+ERY	-	-	1	-	-	-	-	1	0.406504
	39	MG957432	pEf37BA		E. faecium	ermB, lsa€, lnu(B), spw, tetL	ERY+LIN+TET	-	-	1	-	-	-	-	1	0.406504
	40	MK140642	pE076		E. faecalis	ant(6)-Ia, ermB	AMY+ERY+STP	1	-	-	-	-	-	-	1	0.406504
	41	NC_002136	pIP501		Streptococcus agalactiae	ermB	ERY	-	-	-	1	-	-	-	1	0.406504
	42	NC_004957	p121BS		Lactobacillus sp.	ermT, tetL	ERY+TET	-	-	-	-	1	-	-	1	0.406504
	43	NC_010980	pVEF3		E. faecium	ermB	ERY	-	-	-	-	-	1	-	1	0.406504
	44	NC_011140	pIP816		E. faecium	ermB	ERY	-	-	-	-	1	-	-	1	0.406504
	45	NC_016009	pM7M2		E. faecium	tetL	TET	2	-	-	-	-	-	-	2	0.813008
						tetL, tetM	TET	5	4	-	1	-	2	-	12	4.87805
	46	NC_020208	pNB2354_1	Mobilizable	E. faecium	ant(6)-Ia, aph(3')-llla, ermB, sat4	AMY+ERY+STP	-	1	-	-	-	-	-	1	0.406504
	47	NC_021170	pF856		E. faecium	ant(6)-Ia, aph(3')-IIIa, ermB, sat4, vanA	AMY+ERY+STP+VAN	-	-	-	-	1	-	-	1	0.406504
	48	U32369	pBC16		Bacillus cereus	tetL	TET	-	-	2	1	1	-	-	4	1.62602
						tetL, tetM	TET	-	-	-	-	2	-	-	2	0.813008
		KEY		AMY	AMINOGLYCOSIDES
				CHL	CHLORAMPHENICOL
				TRM	TRIMETHOPRIM
				ERY	MACROLIDE
				STP	STREPTOTHRICIN
				TET	TETRACYCLINE
				OXA	OXAZOLIDINONE
				LIN	LINCOSAMIDE

## Sheet: Table S3_faecium_MLST
	Table S3 Multilocus sequence type of 246 E. faeciumgenomes
	Multilocus sequence typing of E. faecium
	S. no.	MLST	Livestock animals (n=91)			Municipal waste (n=56)	Clinical isolates (n=36)	Environment (n=62)		Total (n=246)
			Bovine (n=56)	Swine (n=12)	Poultry (n=23)			Natural water source (n=46)	River water (n=16)	SUM	Percentage
	1	9	-	-	1	-	-	-	-	1	0.406504
	2	17	-	-	-	-	4	-	-	4	1.62602
	3	18	-	-	-	-	2	-	-	2	0.813008
	4	19	-	-	-	3	1	-	-	4	1.62602
	5	21	-	-	-	-	-	1	-	1	0.406504
	6	22	-	-	-	2	-	1	1	4	1.62602
	7	26	-	-	1	-	-	-	-	1	0.406504
	8	27	-	-	-	-	-	2	-	2	0.813008
	9	29	4	-	-	-	-	-	3	7	2.84553
	10	32	5	-	-	-	-	2	2	9	3.65854
	11	33	1	-	-	-	-	-	-	1	0.406504
	12	39	-	-	-	-	1	-	1	2	0.813008
	13	54	-	-	3	-	-	-	-	3	1.21951
	14	55	-	-	-	2	-	-	-	2	0.813008
	15	60	-	-	-	1	1	1	-	3	1.21951
	16	66	-	-	-	-	-	1	-	1	0.406504
	17	80	-	-	-	-	2	-	-	2	0.813008
	18	92	1	-	-	-	-	-	-	1	0.406504
	19	94	-	1	-	6	2	2	-	11	4.47154
	20	95	1	-	-	-	-	-	-	1	0.406504
	21	117	-	-	-	-	13	-	-	13	5.28455
	22	133	-	2	-	-	-	-	-	2	0.813008
	23	157	-	-	4	-	-	-	-	4	1.62602
	24	172	-	-	-	-	-	1	-	1	0.406504
	25	178	2	-	-	1	-	2	-	5	2.03252
	26	233	-	-	-	-	1	-	-	1	0.406504
	27	236	-	-	1	-	-	-	-	1	0.406504
	28	253	-	-	-	2	-	-	-	2	0.813008
	29	272	-	1	-	-	-	-	-	1	0.406504
	30	327	3	-	-	-	-	1	-	4	1.62602
	31	328	1	-	-	1	-	-	-	2	0.813008
	32	329	-	-	3	-	-	-	-	3	1.21951
	33	361	-	-	-	2	-	-	-	2	0.813008
	34	372	-	-	-	-	-	5	-	5	2.03252
	35	506	1	-	-	-	-	-	-	1	0.406504
	36	532	-	-	-	-	1	-	-	1	0.406504
	37	533	2	-	-	-	-	-	-	2	0.813008
	38	536	-	-	-	-	-	1	2	3	1.21951
	39	581	-	-	-	-	-	-	1	1	0.406504
	40	611	-	-	-	-	-	1	-	1	0.406504
	41	623	-	-	-	3	1	-	-	4	1.62602
	42	624	2	-	-	1	-	-	-	3	1.21951
	43	695	-	-	-	1	-	-	-	1	0.406504
	44	696	-	-	-	1	-	-	-	1	0.406504
	45	779	-	-	-	-	1	-	-	1	0.406504
	46	800	-	-	-	1	1	-	-	2	0.813008
	47	822	-	-	-	-	-	1	-	1	0.406504
	48	841	-	-	1	-	-	1	-	2	0.813008
	49	854	-	-	-	1	-	-	-	1	0.406504
	50	944	1	-	-	-	-	-	-	1	0.406504
	51	955	-	-	-	-	-	-	1	1	0.406504
	52	1004	1	-	-	-	-	-	-	1	0.406504
	53	1031	-	-	-	1	-	-	-	1	0.406504
	54	1032	-	-	-	-	2	-	-	2	0.813008
	55	1108	-	-	-	-	-	2	-	2	0.813008
	56	1191	-	-	-	-	-	1	-	1	0.406504
	57	1192	1	-	-	-	-	-	-	1	0.406504
	58	1216	-	-	-	1	-	-	-	1	0.406504
	59	1242	1	-	-	-	-	1	-	2	0.813008
	60	1258	1	-	-	-	-	-	-	1	0.406504
	61	1262	-	-	-	1	-	-	-	1	0.406504
	62	1478	-	-	-	-	2	-	-	2	0.813008
	63	1505	-	-	1	-	-	-	-	1	0.406504
	64	1532	3	-	-	-	-	-	-	3	1.21951
	65	1634	-	-	-	1	-	-	-	1	0.406504
	66	1696	1	-	-	-	-	-	-	1	0.406504
	67	1761	1	-	-	-	-	-	-	1	0.406504
	68	1764	-	-	1	-	-	-	-	1	0.406504
	69	1975	-	-	-	-	-	4	-	4	1.62602
	70	2106	3	-	-	-	-	1	-	4	1.62602
	71	2170	-	-	1	-	-	-	-	1	0.406504
	72	2173	-	-	-	1	-	-	-	1	0.406504
	73	Unidentified	20	8	6	23	2	13	5	77	31.3008
	SUM		56	12	23	56	37	45	16

## Sheet: Table S4_faecium_Virolome
	Table S4 Virulence genes profiling of 246 E. faeciumgenomes
	Function	VRGs	Livestock animals (n=91)			Municipal waste (n=56)	Clinical isolates (n=36)	Environment (n=62)		Total (n=246)
			Bovine (n=56)	Swine (n=12)	Poultry (n=23)			Natural water source (n=46)	River water (n=16)	SUM	Percentage
	Aggregation substance	EF0485	-	-	-	1	-	-	-	1	0.406504
		prgB/asc10	-	-	-	1	-	-	-	1	0.406504
	Biofilm	bopD	56	12	23	56	36	47	16	246	100
		clpC	56	12	23	56	36	47	15	245	99.5935
		clpE	5	-	3	13	1	2	1	25	10.1626
		clpP	56	12	23	56	36	47	16	246	100
	Bile salt hydrolysis	bsh	54	12	21	51	35	45	15	233	94.7154
	Capsule formation	cap8E	-	-	2	15	3	11	2	33	13.4146
		cap8F	12	1	7	12	3	10	2	47	19.1057
		cps4I	-	-	-	-	-	1	-	1	0.406504
		cpsA	56	12	23	56	36	47	16	246	100
		cpsB	35	10	18	27	30	28	13	161	65.4472
		cpsF	4	-	-	-	2	2	5	13	5.28455
		cpsI	-	-	-	1	-	-	-	1	0.406504
		cpsJ	-	-	-	1	-	-	-	1	0.406504
		cpsK	-	-	-	1	-	-	-	1	0.406504
		hasC	56	12	23	56	36	47	16	246	100
	Cytolysis	cylA	-	-	-	1	-	-	-	1	0.406504
		cylI	-	-	-	1	-	-	-	1	0.406504
	Endocarditis and biofilm-associated pili	ebpA	-	-	1	6	-	-	-	7	2.84553
		ebpB	-	-	-	6	-	-	-	6	2.43902
		ebpC	-	-	-	1	-	-	-	1	0.406504
	Gelatinase	gelE	-	-	-	1	-	-	-	1	0.406504
	Hyaluronidase	EF0818	-	-	-	1	-	-	-	1	0.406504
	Hexose phosphate transporter	hpt	-	-	-	-	-	1	-	1	0.406504
	Listeria adhesion protein	lap	-	-	1	5	-	-	-	6	2.43902
	Manganese ABC transporter manganese-binding adhesion liprotein	psaA	-	-	-	-	17	-	-	17	6.91057
	MSCRAMM-like proteins	ace	-	-	-	3	-	-	-	3	1.21951
		acm	53	5	18	51	36	40	16	219	89.0244
		ecbA	1	-	-	3	16	-	-	20	8.13008
		fss1	-	-	-	4	-	-	-	4	1.62602
		fss3	-	-	-	-	1	-	-	1	0.406504
		scm	30	9	22	23	23	28	13	148	60.1626
		sgrA	9	3	12	28	32	21	3	108	43.9024
	Pili	srtC	47	11	23	43	32	41	15	212	86.1789
	Putative transporter protein	efaA	-	-	-	2	-	-	-	2	0.813008
	Serine protease	sprE	-	-	-	3	-	-	-	3	1.21951

## Sheet: Table S5_faecalis_ARGs
Table S5 Antimicrobial resistance genes profiles of E. faecalis
Antimicrobial resistance genes profiles	Total ARGs	Bovine	Swine	Poultry	Dairy cattle	Municiapl waste water	Environment	Clinical	Total genomes	Percentage
Only intrinsic genes	0	12	2	-	-	18	16	25	73	19.4149
dfrF	1	-	-	-	-	-	-	1	1	0.265957
dfrG	1	-	-	-	-	1	-	-	1	0.265957
ermB	1	-	-	-	-	2	-	2	4	1.06383
tetM	1	6	-	-	-	7	1	40	54	14.3617
tetS	1	-	-	-	-	-	-	3	3	0.797872
aadE, ermB	2	1	-	-	-	-	-	-	1	0.265957
aph(2'')-Ih, tetM	2	-	-	-	-	-	-	1	1	0.265957
catA8, tetM	2	-	-	-	-	-	-	1	1	0.265957
dfrF, ermB	2	-	-	-	-	1	-	-	1	0.265957
dfrG, ermB	2	-	-	-	-	-	-	2	2	0.531915
dfrG, tetM	2	-	-	-	-	-	-	1	1	0.265957
ermB, tetM	2	4	-	-	-	22	-	23	49	13.0319
ermB, tetO	2	-	-	-	-	-	2	-	2	0.531915
tetL, tetM	2	2	1	-	-	-	2	-	5	1.32979
ermB, tetM, tetL	3	3	4	5	2	3	6	2	25	6.64894
tetM, tetL, lnu(A)	3	-	1	-	-	-	-	-	1	0.265957
tetM, tetL, lnu(G)	3	-	-	1	-	-	-	-	1	0.265957
Total genomes per sectors	-	28	8	6	2	54	27	101	226	60.1064
Multi drug resistance
ermB, sat4, tetM	3	-	-	-	-	2	-	-	2	0.531915
dfrG, ermB, tetM	3	-	-	-	-	1	-	2	3	0.797872
dfrF, ermB, tetM	3	-	-	-	-	-	-	1	1	0.265957
aadE, ermB, tetM	3	-	1	-	-	-	-	-	1	0.265957
ant(6)-Ia, ermB, tetM	3	-	-	-	-	1	-	-	1	0.265957
ant(6)-Ia, aph(3')-IIIa, tetM	3	-	-	-	-	-	-	1	1	0.265957
aph(2'')-Ih, dfrF, tetM	3	-	-	-	-	-	-	1	1	0.265957
aph(2'')-Ih, ermB, tetM	3	-	-	-	-	1	-	2	3	0.797872
cfrC, ermB, tetM	3	-	-	-	-	2	-	-	2	0.531915
ant(6)-Ia, aph(3')-IIIa, ermB, tetM	4	-	-	-	-	-	-	3	3	0.797872
ant(6)-Ia, ermB, lnu(B), tetM	4	-	-	-	-	-	-	1	1	0.265957
aph(2'')-Ih, ermB, tetL, tetM	4	-	-	-	2	-	-	-	2	0.531915
aph(3')-IIIa, ermB, sat4, tetM	4	-	-	-	-	14	-	7	21	5.58511
catA7, dfrG, ermB, tetM	4	-	-	-	-	-	-	1	1	0.265957
cattA8, ermB, tetL, tetM	4	-	-	-	-	-	-	1	1	0.265957
dfrG, ermB, sat4, tetM	4	-	-	-	-	1	-	-	1	0.265957
dfrG, ermB, tetL, tetM	4	-	-	-	-	1	-	-	1	0.265957
ermB, lnu(A), tetL, tetM	4	-	1	-	-	-	-	-	1	0.265957
str, dfrG, ermB, tetM	4	-	-	-	-	2	-	1	3	0.797872
ant(6)-Ia, aph(3')-IIIa, ermB, tetL, tetM	5	-	-	7	12	-	4	-	23	6.11702
ant(6)-Ia, aph(3')-IIIa, ermB, sat4, tetM	5	-	-	-	-	2	-	3	5	1.32979
aph(2'')-Ih, aph(3')-IIIa, ermB, sat4, tetM	5	-	-	-	-	2	-	2	4	1.06383
ant(6)-Ia, aph(2'')-Ih, aph(3')-IIIa, sat4, tetM	5	-	-	-	-	1	-	-	1	0.265957
aph(2'')-Ih, catA8, ermB, tetL, tetM	5	-	-	-	-	-	1	-	1	0.265957
ant(6)-Ia, ermB, tetL, tetM, tetO	5	-	-	-	-	-	1	-	1	0.265957
aph(3')-IIIa, drfG, ermB, sat4, tetM	5	-	-	-	-	2	-	2	4	1.06383
aac(6')-Ii, eat(A), ermB, msrC, tetM	5	-	-	-	-	1	-	-	1	0.265957
ermA, fexA, tetL, tetM, tetW	5	-	-	-	-	1	-	-	1	0.265957
str, catA8 ermB, sat4, tetM	5	-	-	-	-	-	-	1	1	0.265957
ant(6)-Ia, aph(3')-IIIa, ermB, sat4, tetL, tetM	6	1	-	-	1	-	-	-	2	0.531915
ant(6)-Ia, aph(3')-IIIa, str, ermB, tetL, tetM	6	-	-	1	-	-	-	1	2	0.531915
ant(6)-Ia, aph(2'')-If, aph(3')-IIIa, ermB, sat4, tetM	6	-	-	-	-	1	-	-	1	0.265957
ant(6)-Ia, aph(2'')-Ih, aph(3')-IIIa, ermB, sat4, tetM	6	-	-	-	-	6	-	8	14	3.7234
ant(6)-Ia, aph(3')-IIIa, ermB, sat4, tetL, tetM	6	-	-	-	-	1	-	-	1	0.265957
aph(3')-IIIa, str, dfrG, ermB, sat4, tetM	6	-	-	-	-	2	-	-	2	0.531915
ant(6)-Ia, aph(3')-IIIa, dfrG, ermB, sat4, tetM	6	-	-	-	-	-	-	1	1	0.265957
ant(6)-Ia, aph(3')-llla, dfrF, ermB, sat4, tetM	6	-	-	-	-	-	-	3	3	0.797872
ant(6)-Ia, aph(3')-llla, catA7, ermB, sat4, tetL, tetM	7	2	-	-	5	-	-	-	7	1.8617
str, dfrG, ermB, fexA, optrA, tetL, tetM	7	1	-	-	-	-	-	-	1	0.265957
ant(6)-Ia, aph(2'')-Ih, aph(3')-llla, dfrG, ermB, sat4, tetM	7	-	-	-	-	-	-	2	2	0.531915
ant(6)-Ia, aph(3')-llla, catP, ermA, ermB, sat4, tetM	7	-	-	-	-	-	-	1	1	0.265957
ant(6)-Ia, aph(3')-llla, catTC, dfrG, ermB, sat4, tetL	7	-	-	-	-	-	-	1	1	0.265957
ant(6)-Ia, aph(2'')-Ih, aph(3')-llla, dfrC, ermB, sat4, tetL	7	-	-	-	-	1	-	-	1	0.265957
ant(6)-Ia, aph(2'')-Ih, aph(3')-llla, catA7, dfrF, ermB, sat4, tetM	8	-	-	-	-	-	2	-	2	0.531915
ant(6)-Ia, aph(3')-llla, ANT(9), ermB, lnu(B), lsa(E), sat4, tetM	8	-	-	-	-	4	-	-	4	1.06383
ant(6)-Ia, aph(3')-llla, catA7, dfrG, ermB, sat4, tetL, tetM	8	-	-	-	-	-	-	1	1	0.265957
ant(6)-Ia, aph(3')-llla, catA8, dfrG, lnu(G), sat4, tetL, tetM	8	-	1	-	-	-	-	-	1	0.265957
aph(2'')-Ih, aph(3')-IIIa, ANT(9), ermB, lnu(B), lsa(E), sat4, tetM	8	-	-	-	-	1	-	-	1	0.265957
aph(3')-IIIa, str, dfrG, ermB, fexA, optrA, tetL, tetM	8	-	-	-	-	1	-	-	1	0.265957
ant(6)-Ia, aph(3')-llla, catA8, dfrG, lnu(G), ermB, sat4, tetL, tetM	9	-	1	-	-	-	-	-	1	0.265957
ant(6)-Ia, aph(2'')-Ih, aph(3')-llla, ANT(9), ermB, lnu(B), lsa(E), sat4, tetM	9	-	-	-	-	1	-	-	1	0.265957
ant(6)-Ia, aph(3')-llla, ANT(9), str, dfrG, lnu(B), lsa(E), sat4, tetM	9	-	-	-	-	1	-	-	1	0.265957
ant(6)-Ia, aph(3')-llla, str, dfrG, fexA, optrA, sat4, tetL, tetM	9	-	-	-	-	-	1	-	1	0.265957
ant(6)-Ia, aph(3')-llla, dfrG, lnu(G), ermB, fexA, optrA, sat4, tetL, tetM	10	-	-	-	-	-	-	1	1	0.265957
ant(6)-Ia, aph(2'')-Ih, aph(3')-llla, ANT(9), ermB, lnu(B), lsa(E), sat4, tetL, tetM	10	-	-	-	-	1	-	-	1	0.265957
aph(2'')-Ih, aph(3')-IIIa, ANT(9), str, dfrG, ermB, lnu(B), lsa(E), sat4, tetM	10	-	-	-	-	1	-	-	1	0.265957
ant(6)-Ia, aph(3')-IIIa, ANT(9), ermB, fexA, lnu(B), lsa(E), optrA, sat4, tetL, tetM	11	1	-	-	-	-	-	-	1	0.265957
ant(6)-Ia, aph(3')-IIIa, ANT(9), catA8, dfrG, ermB, fexA, lnu(B), lsa(E), optrA, sat4, tetL, tetM	13	-	-	-	-	1	-	-	1	0.265957
Total genomes per sectors		5	4	8	20	56	9	48	150	39.8936

## Sheet: Table S6_faecalis_Mobilome
	Table S6 List of plasmids harboring AMR genes identified in 376 E. faecalis genomes
	S.no.	Accession Number	Name	Predicted_mobility	Mash_neighbour	AMR profile	Predicted Phenotype	Livestock (n=81)				Municipal water (n=110)	Clinical isolates (n=149)	Environment (n=36)				Total (n=376)
								Bovine feces (n=33)	Dairy cow manure (n=22)	Swine feces (n=12)	Poultry (n=14)			Natural water source (n=19)	River water (n=07)	Domestic animals (n=03)	Wild life (n=07)	SUM	Percentage
	1	AB563188	pTW9		E. faecalis	erm(B)	ERY	-	-	-	-	1	-	-	-	-	-	1	0.265957
	2	AY357120	pSM19035	Non-mobilizable	Streptococcus pyogenes	erm(B)	ERY	2	-	-	-	-	-	-	-	-	-	2	0.531915
	3	AY855841	pCF10	Conjugative	E. faecalis	tet(M)	TET	-	-	-	-	1	3	-	-	-	-	4	1.06383
						tet(L), tet(M)	TET	-	-	-	2	-	-	-	-	-	-	2	0.531915
	4	CP003584	DO plasmid		E. faecium	tet(L), tet(M)	TET	2	-	-	-	-	-	-	-	-	-	2	0.531915
	5	CP003670	SG1		Staphylococcus warneri	ant(6)-Ia, aph(3')-IIIa, sat4	AMY+ STP	1	-	-	-	1	-	-	-	-	-	2	0.531915
						ant(6)-Ia, aph(3')-IIIa, erm(B), sat4	AMY+ STP+ ERY	-	-	-	-	1	-	-	-	-	-	1	0.265957
						ant(6)-Ia, aph(3')-IIIa, catA7, erm(B), sat4, tet(L)	AMY+ CHL+ ERY+ STP+ TET	-	-	-	-	1	-	-	-	-	-	1	0.265957
	6	CP003727	EFD32pA		E. faecalis	catA8	CHL	-	-	-	-	-	1	1	-	-	-	1	0.265957
						erm(B)	ERY	1	-	-	-	1	1	-	-	-	-	3	0.797872
	7	CP006623	p3		E. faecium	ant(6)-Ia, aph(3')-IIIa, sat4	AMY+ STP	2	-	-	-	-	-	-	-	-	-	2	0.531915
						ant(6)-Ia, aph(3')-IIIa, erm(B)	AMY+ ERY	-	-	-	-	-	1	-	-	-	-	1	0.265957
	8	CP007650	pCTN1046		Lactobacillus salivarius	tet(M)	TET	1	-	-	-	3	1	-	-	-	-	5	1.32979
	9	CP008814	plasmid 2		E. faecalis	erm(B)	ERY	-	-	-	-	-	1	-	-	-	-	1	0.265957
	10	CP011830	Unnamed		E. faecium	ant(6)-Ia, aph(3')-IIIa, erm(B), sat4, tet(L)	AMY+ STP+ ERY+ TET	-	1	-	-	-	-	-	-	-	-	1	0.265957
						ant(6)-Ia, aph(3')-IIIa, catA7, erm(B), sat4, , tet(L)	AMY+ CHL+ ERY+ STP+ TET	-	5	-	-	-	-	-	-	-	-	5	1.32979
	11	CP012016	pGv51		Staphylococcus aureus	cat-TC	CHL	-	-	-	-	-	1	-	-	-	-	1	0.265957
	12	CP013623	pRIVM4390		Staphylococcus aureus	str	AMY	-	-	-	-	-	4	-	-	-	-	4	1.06383
	13	CP015885	Efsorialis-p2		E. faecalis	aph(2'')-Ih	AMY	-	-	-	-	-	1	-	-	-	-	1	0.265957
						erm(B)	ERY	-	-	-	-	5	9	-	-	-	-	14	3.7234
						aph(2'')-Ih, aph(3')-IIIa, sat4	AMY+ STP	-	-	-	-	1	-	-	-	-	-	1	0.265957
						ant(6)-La, aph(2'')-Ih, aph(3')-IIIa, erm(B), sat4	AMY+ STP+ ERY	-	-	-	-	1	-	-	-	-	-	1	0.265957
	14	CP019513	pA		E. faecalis	dfrG	TRM	-	-	-	-	-	2	-	-	-	-	2	0.531915
						ant(6)-la, aph(3')-IIIa, dfrG, sat4	AMY+ STP+ TRM	-	-	-	-	-	1	-	-	-	-	1	0.265957
	15	CP019514	pB		E. faecalis	ant(6)-la	AMY	-	-	-	-	-	1	-	-	-	-	1	0.265957
						ant(6)-la, aph(3')-llla, sat4	AMY+ STP	-	-	-	-	-	-	-	2	-	-	2	0.531915
						ant(6)-la, aph(3')-IIIa, erm(B), sat4	AMY+ STP+ ERY	-	-	-	-	-	3	-	-	-	-	3	0.797872
	16	CP024441	p_4_95		Staphylococcus epidermidis	dfrG	TRM	-	-	-	-	-	4	-	-	-	-	4	1.06383
	17	CP024844	Unnamed		Streptococcus iniae	catA8	CHL	-	-	-	-	-	1	-	-	-	-	1	0.265957
						erm(B)	ERY	-	-	-	-	31	17	-	-	-	-	46	12.234
						aph(2'')-Ih, erm(B)	AMY+ ERY	-	-	-	-	-	1	-	-	-	-	1	0.265957
						erm(B), str	AMY+ ERY	-	-	-	-	-	1	-	-	-	-	1	0.265957
						ant(6)-Ia, erm(B), lnu(B)	AMY+ ERY+ LIN	-	-	-	-	-	1	-	-	-	-	1	0.265957
						aph(3')-IIIa, erm(B), sat4	AMY+ STP+ ERY	-	-	-	-	1	2	-	-	-	-	3	0.797872
						ant(6)-Ia, aph(2'')-Ih, aph(3')-IIIa, sat4	AMY+ STP	-	-	-	-	-	1	-	-	-	-	1	0.265957
						ant(6)-la, aph(2'')-Ih, aph(3')-IIIa, sat4	AMY+ STP	-	-	-	-	1	-	-	-	-	-	1	0.265957
						ant(6)-la, aph(2'')-Ih, aph(3')-IIIa, sat4	AMY+ STP	-	-	-	-	1	-	-	-	-	-	1	0.265957
						ant(6)-Ia, aph(2'')-Ih, aph(3')-IIIa, erm(B), sat4	AMY+ STP+ ERY	-	-	-	-	-	4	-	-	-	-	4	1.06383
	18	CP025078	Unnamed		E. faecium	IsaE, lnu(B), spw	AMY+ LIN	-	-	-	-	1	-	-	-	-	-	1	0.265957
						aph(2'')-Ih, lnu(B), lsaE, spw	AMY+ LIN	-	-	-	-	1	-	-	-	-	-	1	0.265957
	19	CP027488	Unnamed		Staphylococcus aureus	sat4	STP	-	-	-	-	-	1	-	-	-	-	1	0.265957
						aph(3')-IIIa, sat4	AMY+ ERY	-	-	-	-	7	4	-	-	-	-	11	2.92553
						ant(6)-la, aph(2'')-Ih, aph(3')-IIIa, sat4	AMY+ STP	-	-	-	-	4	1	-	-	-	-	5	1.32979
	20	CP028286	FDAARGOS_324	Mobilizable	E. faecalis	ant(6)-Ia, aph(3')-IIIa	AMY	-	-	-	-	-	1	-	-	-	-	1	0.265957
	21	CP028721	pN48037F-1	Conjugative	E. faecalis	erm(B)	ERY	-	-	-	-	-	1	-	-	-	-	1	0.265957
	22	CP028726	pN60443F-1	Non-mobilizable	E. faecalis	erm(B)	ERY	1	-	-	-	-	-	-	-	-	-	1	0.265957
	23	CP028836	Unnamed	Mobilizable	E. faecalis	erm(B)	ERY	-	-	1	-	-	-	-	-	-	-	1	0.265957
						tet(L), tet(M)	TET	-	-	1	-	-	-	1	-	-	-	2	0.531915
						erm(B), tet(L), tet(M)	ERY+ TET	1	-	-	-	-	-	-	-	-	-	1	0.265957
						catA8, erm(B), tet(L), tet(M)	CHL+ ERY+ TET	-	-	-	-	-	-	-	-	-	-	1	0.265957
						ant(6)-Ia, aph(3')-IIIa, erm(B), sat4, tet(L)	AMY+ STP+ ERY+ TET	-	-	-	-	-	1	-	-	-	-	1	0.265957
						catA8, dfrA, erm(B), tet(L), tet(M)	CHL+ ERY+ TET+ TRM	-	-	-	-	1	1	-	-	-	-	1	0.265957
						ant(6)-la, aph(3')-llla, catA8, drfG, sat4, tet(L), tet(M)	AMY+ CHL+ ERY+ STP+ TET+ TRM	-	-	1	-	-	-	-	-	-	-	1	0.265957
	24	CP033211	pRBWH1.5		E. faecium	ant(6)-la, aph(3')-IIIa, erm(B), sat4	AMY+ STP+ ERY	-	-	-	-	-	1	-	-	-	-	1	0.265957
	25	CP036155	pV24-4		E. faecium	ant(6)-la, aph(3')-IIIa, erm(B), sat4	AMY+ STP+ ERY	-	-	-	-	-	1	-	-	-	-	1	0.265957
	26	CP036247	pR712_01	Non-mobilizable	E. faecalis	erm(B)	ERY	-	-	-	-	-	4	-	-	-	-	4	1.06383
	27	CP036248	pR712_02		E. faecalis	erm(B)	ERY	-	-	-	-	-	1	-	-	-	-	1	0.265957
						ant(6)-Ia, aph(3')-IIIa, sat4	AMY+ STP	-	-	-	-	-	1	-	-	-	-	1	0.265957
						ant(6)-Ia, aph(3')-IIIa, erm(B)	AMY+ ERY	-	-	-	-	-	1	-	-	-	-	1	0.265957
	28	CP038866	Unnamed		Vagococcus xieshaowenii	erm(B)	ERY	3	-	-	-	3	-	-	-	-	-	6	1.59574
						aadE, erm(B)	AMY	1	-	-	-	-	-	-	-	-	-	1	0.265957
	29	CP040897	Unnamed		E. faecalis	erm(B)	ERY	-	-	-	-	-	1	-	-	-	-	1	0.265957
	30	CP041878	pPD1		E. faecalis	erm(B)	ERY	-	-	-	-	-	1	-	-	-	-	1	0.265957
	31	CP042087	pSALNP58		Staphylococcus aureus	dfrC	TRM	-	-	-	-	1	-	-	-	-	-	1	0.265957
	32	CP044276	pHVH-V2937-2		E. faecium	ant(6)-Ia, aph(3')-IIIa, erm(B)	AMY+ ERY	-	2	-	-	-	-	-	-	-	-	2	0.531915
						aph(3')-IIIa, sat4, tet(L)	AMY+ STP+ TET	-	-	-	-	1	-	-	-	-	-	1	0.265957
	33	GU591497	pBS-01		Bacillus sp.	ant(6)-Ia, aph(3')-IIIa, erm(B), tet(L)	AMY+ ERY+ TET	-	6	-	-	-	-	-	-	3	-	9	2.39362
	34	KP842560	pRUM-like		E. faecium	ant(6)-Ia, aph(3')-IIIa, erm(B), sat4	AMY+ STP+ ERY	-	-	-	-	-	1	-	-	-	-	1	0.265957
	35	KR936172	pY13		E. faecium	ant(6)-la, aph(3')-IIIa, lsaE, lnu(B), sat4, spw	AMY+ LIN+ ERY+ STP	-	-	-	-	1	-	-	-	-	-	1	0.265957
						ant(6)-la, aph(3')-IIIa, erm(B), lsaE, lnu(B), sat4, spw	AMY+ LIN+ ERY+ STP	-	-	-	-	1	-	-	-	-	-	1	0.265957
	36	KT290268	pPD1		E. faecalis	ant(6)-la, aph(3')-IIIa, sat4	AMY+ STP	-	-	-	-	-	1	-	-	-	-	1	0.265957
	37	KT448818	p12-7		E. faecalis	erm(B)	ERY	-	-	-	-	1	-	-	-	-	-	1	0.265957
						IsaE, lnu(B), spw	AMY+ LIN	-	-	-	-	1	-	-	-	-	-	1	0.265957
						ant(6)-La, aph(2'')-Ih, aph(3')-IIIa, erm(B), sat4	AMY+ STP+ ERY	-	-	-	-	-	1	-	-	-	-	1	0.265957
						ant(6)-la, aph(3')-IIIa, lsaE, lnu(B), sat4, spw	AMY+ LIN+ ERY+ STP	-	-	-	-	1	-	-	-	-	-	1	0.265957
						aph(2'')-Ih, aph(3')-llla, erm(B), lsaE, lnu(B), sat4, spw	AMY+ LIN+ ERY+ STP	-	-	-	-	1	-	-	-	-	-	1	0.265957
	38	KX785329	Unnamed		Streptococcus suis	tet(W)	TET	-	-	-	-	1	-	-	-	-	-	1	0.265957
	39	KX579977	pEF123	Non-mobilizable	E. faecalis	dfrG, str, tet(L), tet(M)	AMY+ TET+ TRM	1	-	-	-	1	1	-	-	-	-	2	0.531915
						aph(3')-llla, erm(B), str, tet(L), tet(M)	AMY+ ERY+ TET	-	-	-	-	1	-	-	-	-	-	1	0.265957
	40	KX810026	pJEG043		E. faecium	catA7, erm(B)	CHL+ ERY	1	-	-	-	-	-	-	-	-	-	1	0.265957
	41	KY264168	pLAG		E. faecalis	aph(2'')-Ih, tet(L), tet(M)	AMY+ TET	-	-	-	-	1	-	-	-	-	-	1	0.265957
						IsaE, lnu(B), spw	AMY+ LIN	-	-	-	-	1	-	-	-	-	-	1	0.265957
	42	KY513280	p6742_1		E. faecalis	fex(A), optrA	CHL+ OXA	1	-	-	-	-	-	-	-	-	-	1	0.265957
	43	KY513281	p6742_2		E. faecalis	tet(L), tet(M)	TET	-	3	-	-	-	-	-	-	-	1	4	1.06383
						ant(6)-la, aph(3')-IIIa, erm(B), tet(L), tet(M)	AMY+ ERY+ TET	-	-	-	1	-	-	-	-	-	1	2	0.531915
	44	LC102479	pNTUH_3874		Staphylococcus aureus	erm(B)	ERY	-	-	-	-	1	3	-	-	-	-	1	0.265957
						aph(3')-llla, erm(B)	AMY+ ERY	-	1	-	1	-	-	-	-	-	-	2	0.531915
						ant(6')-la, aph(3')-llla, erm(B)	AMY+ ERY	-	-	-	-	-	1	-	-	-	-	1	0.265957
	45	LC499744	pS7316optrA	Non-mobilizable	E. faecalis	aph(3')-llla, erm(B)	AMY+ ERY	-	-	-	1	-	-	-	-	-	-	1	0.265957
						tet(L), tet(M)	TET	-	2	-	3	-	-	-	-	-	1	6	1.59574
						erm(B), tet(L), tet(M)	ERY+ TET	-	-	5	5	-	2	-	-	-	3	15	3.98936
						aph(3')-llla, erm(B), tet(L), tet(M)	AMY+ ERY+ TET	-	-	-	1	-	-	-	-	-	-	1	0.265957
						ant(6')-la, aph(3')-llla, erm(B), tet(L), tet(M)	AMY+ ERY+ TET	-	-	-	1	-	-	-	-	-	-	1	0.265957
						aph(3')-llla, erm(B), str, tet(L), tet(M)	AMY+ ERY+ TET	-	-	-	1	-	-	-	-	-	-	1	0.265957
	46	MG957432	pEf37BA		E. faecium	ant(6)-Ia, aph(3')-IIIa, erm(B), lsaE, lnu(B), sat4, spw	AMY+ LIN+ ERY+ STP	-	-	-	-	1	-	-	-	-	-	1	0.265957
						ant(6)-Ia, aph(3')-IIIa, lsaE, lnu(B), sat4, spw, tet(L)	AMY+ LIN+ TET+ STP	1	-	-	-	-	-	-	-	-	-	1	0.265957
						ant(6)-Ia, aph(2'')-Ih, aph(3')-IIIa, erm(B), lsaE, lnu(B), sat4, spw, tet(L)	AMY+ LIN+ ERY+ TET+ STP	-	-	-	-	1	-	-	-	-	-	1	0.265957
	47	NC_002136	pIP501		Streptococcus agalactiae	erm(B)	ERY	1	-	-	-	1	1	-	-	-	-	2	0.531915
	48	NC_005013	pAMalpha1		E. faecalis	tet(L)	TET	1	-	-	-	-	-	-	-	-	-	1	0.265957
	49	NC_016970	pGL3		Lactococcus garvieae	str	AMY	-	-	-	-	-	1	-	-	-	-	1	0.265957
	50	NC_016009	pM7M2		E. faecium	catA7, erm(B)	CHL+ ERY	-	-	-	-	-	-	-	2	-	-	2	0.531915
	51	U32369	pBC16		Bacillus cereus	catA7	CHL	-	-	-	-	-	1	-	-	-	-	1	0.265957
						tet(L)	TET	1	-	-	-	1	1	-	-	-	-	3	0.797872
						catA7, erm(B), tet(L)	CHL+ ERY+ TET	1	-	-	-	-	-	-	-	-	-	1	0.265957
		KEY		AMY	AMINOGLYCOSIDES
				CHL	CHLORAMPHENICOL
				TRM	TRIMETHOPRIM
				ERY	MACROLIDE
				STP	STREPTOTHRICIN
				TET	TETRACYCLINE
				OXA	OXAZOLIDINONE
				LIN	LINCOSAMIDE

## Sheet: Table S7_faecalis_MLST
Table S7 Multilocus sequence types of 376 E. faecalis genomes
	S. no.	MLST	Livestock				Municipal water (n=110)	Clinical isolates (n=149)	Environment				Total (n=376)
			Bovine feces (n=33)	Dairy cow manure (n=22)	Swine (n=12)	Poultry (n=14)			Natural water source (n=19)	River water (n=07)	Domestic animals (n=03)	Wild life (n=07)	Sum	Percentage
	1	1	-	-	1	-	-	-	-	-	-	-	1	0.265957
	2	4	-	-	-	-	-	-	-	1	-	-	1	0.265957
	3	6	-	-	-	-	-	4	-	2	-	-	6	1.59574
	4	16	-	-	-	-	-	9	23	-	-	-	32	8.51064
	5	19	2	-	-	-	-	6	-	-	-	-	8	2.12766
	6	21	4	15	-	-	-	5	3	-	3	-	30	7.97872
	7	25	-	-	-	-	-	-	3	-	-	-	3	0.797872
	8	26	-	-	-	-	-	-	1	-	-	-	1	0.265957
	9	27	-	-	2	-	-	-	-	-	-	-	2	0.531915
	10	28	-	-	-	-	-	2	-	-	-	-	2	0.531915
	11	29	2	-	-	-	-	-	1	-	-	-	3	0.797872
	12	30	-	-	-	-	-	5	-	-	-	-	5	1.32979
	13	32	-	-	-	-	-	-	1	-	-	-	1	0.265957
	14	34	-	-	-	-	1	2	-	-	-	-	3	0.797872
	15	36	-	-	-	1	-	-	-	1	-	-	2	0.531915
	16	40	-	-	-	-	4	15	-	-	-	-	19	5.05319
	17	41	-	-	-	-	-	1	-	-	-	-	1	0.265957
	18	44	-	-	-	-	-	4	-	-	-	-	4	1.06383
	19	49	-	3	-	-	-	-	-	-	-	2	5	1.32979
	20	55	-	-	-	-	1	-	-	-	-	-	1	0.265957
	21	58	-	-	1	-	-	-	-	-	-	-	1	0.265957
	22	59	1	1	1	-	-	-	-	-	-	3	6	1.59574
	23	62	-	-	-	-	-	1	-	-	-	-	1	0.265957
	24	64	-	-	-	-	1	8	-	-	-	-	9	2.39362
	25	81	-	-	-	1	-	3	1	-	-	-	5	1.32979
	26	86	7	-	-	-	-	-	-	-	-	-	7	1.8617
	27	93	-	-	-	-	1	-	-	-	-	-	1	0.265957
	28	96	-	-	1	-	-	-	-	-	-	-	1	0.265957
	29	100	-	-	4	-	-	-	-	-	-	-	4	1.06383
	30	103	-	-	-	-	-	2	-	-	-	-	2	0.531915
	31	107	-	-	-	-	1	-	-	-	-	-	1	0.265957
	32	116	-	1	-	4	1	-	-	-	-	-	6	1.59574
	33	141	-	-	-	-	1	1	-	-	-	-	2	0.531915
	34	145	-	-	-	-	5	1	-	-	-	-	6	1.59574
	35	179	-	-	-	-	42	81	-	-	-	-	123	32.7128
	36	202	2	-	1	1	1	-	-	-	-	-	5	1.32979
	37	206	-	-	-	-	1	1	-	-	-	-	2	0.531915
	38	207	2	-	-	-	1	-	1	-	-	-	4	1.06383
	39	209	-	-	1	-	-	-	-	-	-	-	1	0.265957
	40	220	-	-	-	-	-	1	-	-	-	-	1	0.265957
	41	227	-	-	-	-	-	-	-	-	-	1	1	0.265957
	42	237	1	-	-	-	-	-	2	-	-	-	3	0.797872
	43	245	-	-	-	1	-	-	-	-	-	-	1	0.265957
	44	249	-	-	-	3	-	-	-	-	-	-	3	0.797872
	45	258	-	-	-	-	-	-	-	1	-	-	1	0.265957
	46	275	1	-	-	-	-	-	-	-	-	-	1	0.265957
	47	283	-	-	-	-	-	1	-	-	-	-	1	0.265957
	48	287	-	-	-	-	-	1	-	-	-	-	1	0.265957
	49	314	-	-	-	-	1	1	-	-	-	-	2	0.531915
	50	317	-	1	-	-	-	-	-	-	-	-	1	0.265957
	51	387	-	-	-	-	1	-	-	-	-	-	1	0.265957
	52	397	-	-	-	-	-	1	-	-	-	-	1	0.265957
	53	398	1	-	-	-	-	-	1	-	-	-	2	0.531915
	54	444	2	-	-	-	2	1	-	-	-	-	5	1.32979
	55	466	-	-	-	-	-	2	-	-	-	-	2	0.531915
	56	475	-	-	-	1	-	-	-	-	-	-	1	0.265957
	57	476	-	-	-	-	1	-	-	-	-	-	1	0.265957
	58	480	-	-	-	-	2	-	-	-	-	-	2	0.531915
	59	482	-	-	-	-	-	-	1	1	-	-	2	0.531915
	60	525	-	-	-	-	-	2	-	-	-	-	2	0.531915
	61	593	1	-	-	-	1	1	-	-	-	-	3	0.797872
	62	634	1	-	-	-	-	-	-	-	-	-	1	0.265957
	63	639	-	-	-	-	1	-	-	-	-	-	1	0.265957
	64	674	-	-	-	-	1	1	-	-	-	-	2	0.531915
	65	741	-	-	-	-	-	1	-	-	-	-	1	0.265957
	66	761	-	-	-	-	1	-	-	-	-	-	1	0.265957
	67	768	-	-	-	-	-	1	-	-	-	-	1	0.265957
	68	776	-	-	-	-	-	1	-	-	-	-	1	0.265957
	69	777	-	-	-	-	-	1	-	-	-	-	1	0.265957
	70	778	-	-	-	-	2	7	-	-	-	-	9	2.39362
	71	910	-	-	-	-	-	1	-	-	-	-	1	0.265957
	72	915	2	-	-	-	-	-	-	-	-	-	2	0.531915
	73	956	-	-	-	-	-	-	1	-	-	-	1	0.265957
	74	990	-	-	-	-	1	-	-	-	-	-	1	0.265957
	75	1242	-	1	-	2	-	-	-	-	-	1	4	1.06383
	76	Unidentified	4				10	41	8	1			64	17.0213

## Sheet: Table S8_faecalis_Virolome
	Table S8 virulence genes profiling of 376 E. faecalisgenomes
	Function	VRGs	Livestock (n=81)				Municipal water (n=110)	Clinical isolates (n=149)	Environment (n=36)				Total (n=376)
			Bovine (n=33)	Dairy cow manure (n=22)	Swine feces (n=12)	Poultry (n=14)			Natural water source (n=19)	River water (n=07)	Domestic animals (n=03)	Wild life (n=07)	Sum	Percentage
	Adhesion	efaA	33	22	12	14	110	147	19	7	3	6	373	99.2021
	Aggregation substance	asa1	-	-	1	-	13	13	2	-	-	-	29	7.71277
		EF0149	-	1	-	2	49	52	2	-	-	2	108	28.7234
		EF0485	-	1	2	1	71	86	1	5	-	-	167	44.4149
		prgB/asc10	-	10	7	5	9	26	4	1	3	1	66	17.5532
	Biofilm	bopD	33	22	12	14	110	149	19	7	3	7	376	100
	Capsule	cpsA	33	22	12	14	110	149	18	7	3	7	375	99.734
		cpsB	33	22	12	14	110	149	19	7	3	7	376	100
		cpsC	14	3	6	9	35	37	9	5	-	1	119	31.6489
		cpsD	15	3	6	9	35	38	10	5	-	1	122	32.4468
		cpsE	15	3	6	8	35	35	10	5	-	1	118	31.383
		cpsF	7	2	-	7	30	23	10	4	-	1	84	22.3404
		cpsG	15	3	6	7	35	38	9	5	-	1	119	31.6489
		cpsH	15	3	6	8	35	38	11	5	-	1	122	32.4468
		cpsI	15	3	6	9	35	38	11	5	-	1	123	32.7128
		cpsJ	15	3	6	8	35	38	11	5	-	1	122	32.4468
		cpsK	15	3	6	9	32	38	9	5	-	1	118	31.383
	Cytolysin	cylA	-	-	1	-	62	73	2	-	-	-	138	36.7021
		cylB	-	-	1	-	21	32	1	-	-	-	55	14.6277
		cylI	-	1	1	-	35	41	1	2	-	-	81	21.5426
		cylL	-	-	1	-	68	79	-	2	-	-	150	39.8936
		cylM	-	-	1	-	32	46	1	-	-	-	80	21.2766
		cylR1	-	-	1	-	49	62	-	2	-	-	114	30.3191
		cylR2	-	-	1	-	48	62	1	2	-	-	114	30.3191
		cylS	-	-	1	-	68	79	2	2	-	-	152	40.4255
	Endocarditis and biofilm-associated pili	ebpA	33	22	12	14	110	149	17	7	3	7	374	99.4681
		ebpB	33	22	12	14	109	149	18	7	3	7	374	99.4681
		ebpC	33	22	12	14	110	149	18	7	3	7	375	99.734
	Hyaluronidase	EF0818	32	21	10	10	36	71	16	6	3	6	211	56.117
		EF3023	24	19	12	10	104	114	11	6	3	6	309	82.1809
	Gelatinase biosynthesis	fsrA	27	16	11	13	28	59	13	7	2	7	183	48.6702
		fsrB	32	16	11	13	29	67	18	7	3	7	203	53.9894
		fsrC	28	16	12	12	71	127	17	7	3	7	300	79.7872
		gelE	32	15	12	14	77	133	17	7	3	4	314	83.5106
	MSCRAMM-like proteins	ecbA	33	22	12	14	110	149	17	7	3	7	374	99.4681
		fss1	33	22	12	14	107	142	17	7	3	7	364	96.8085
		fss2	16	7	7	8	82	100	8	4	-	6	238	63.2979
		fss3	-	-	-	-	52	87	-	2	-	-	141	37.5
	Pili	srtC	33	22	12	14	109	149	18	7	3	7	374	99.4681
	Serine protease	sprE	33	22	12	14	84	138	18	7	3	7	338	89.8936
